# Supplementary material for: Heavy Metal-Associated (HMA) Domain-Containing Proteins: Insight into Their Features and Roles in Bread Wheat (Triticum aestivum L.)
Source: Biology (Basel). 2025 Jul 5;14(7):818. doi: 10.3390/biology14070818 (PMC12292569; doi:10.3390/biology14070818)
Supplement: Supplementary file 1 [file biology-14-00818-s001.zip]

Archive with 6 entries (6 files):
- Supplementary_figure S1.pdf
- Supplementary_figure S2.pdf
- Supplementary_figure S3.pdf
- Supplementary_figureS4.pdf
- Table S1.xlsx
- Table S2.xlsx
