# Supplementary material for: Heavy Metal-Associated (HMA) Domain-Containing Proteins: Insight into Their Features and Roles in Bread Wheat (Triticum aestivum L.)
Source: Biology (Basel). 2025 Jul 5;14(7):818. doi: 10.3390/biology14070818 (PMC12292569; doi:10.3390/biology14070818)
Supplement: Supplementary file 1 [file biology-14-00818-s001.zip › Table S1.xlsx]

## Sheet: Sheet1
Supplementary Table S1 : Physico-chemical characteristics of TaHMA genes and its encoded proteins in Triticum aestivum.
Transcript Id	Nomenclature	Chromosome	Location		Length (AA)	CDS (bp)	Protein Molecular Weight (kDA)	pI	Strand	No. of Exons	No. of Introns
			From	To
TraesCS1A02G091600.1	TaHMA1-A	1A	84022445	84024415	398	1197	40.5295	8.29	Forward	3	2
TraesCS1A02G139900.2	TaHMA2-A	1A	237744624	237746433	355	1068	37.6657	9.5553	Forward	4	3
TraesCS1A02G185700.1	TaHMA3-A	1A	336475940	336477065	159	480	17.2435	6.4835	Forward	3	2
TraesCS1A02G200700.1	TaHMA4-A	1A	361235402	361236546	195	588	21.342	9.5165	Forward	2	1
TraesCS1A02G232800.1	TaHMA5-A	1A	406174893	406176309	305	918	32.467	7.3087	Reverse	3	2
TraesCS1A02G259700.2	TaHMA6-A	1A	452784057	452786582	198	597	21.0431	9.0441	Reverse	4	3
TraesCS1A02G283600.1	TaHMA7-A	1A	481289053	481292772	186	561	19.5459	11.3909	Forward	3	2
TraesCS1A02G352100.1	TaHMA8-A	1A	536437267	536439536	148	447	16.2652	9.1994	Forward	3	2
TraesCS1B02G119400.1	TaHMA1-B	1B	141721771	141723708	405	1218	41.0959	8.5343	Forward	3	2
TraesCS1B02G157000.1	TaHMA2-B	1B	265646841	265648703	346	1041	36.8189	9.5464	Forward	4	3
TraesCS1B02G215100.1	TaHMA4-B	1B	390467412	390468694	197	594	21.4952	9.123	Forward	2	1
TraesCS1B02G245900.1	TaHMA5-B	1B	435161664	435163054	307	924	32.8565	7.6159	Reverse	3	2
TraesCS1B02G270000.1	TaHMA6-B	1B	474658361	474666014	170	513	17.6519	4.4862	Reverse	3	2
TraesCS1B02G292800.1	TaHMA7-B	1B	510598733	510602454	186	561	19.5308	11.2494	Forward	3	2
TraesCS1B02G371000.1	TaHMA8-B	1B	600884603	600886181	146	441	16.0279	8.9344	Reverse	3	2
TraesCS1D02G057500.1	TaHMA9-D	1D	37887828	37888256	142	429	15.0411	7.2858	Forward	1	0
TraesCS1D02G100200.1	TaHMA1-D	1D	87775775	87777985	409	1230	41.1709	7.7536	Forward	3	2
TraesCS1D02G139400.1	TaHMA2-D	1D	191859705	191861603	348	1047	36.9421	9.6168	Forward	4	3
TraesCS1D02G163600.1	TaHMA10-D	1D	233921587	233923089	106	321	12.0401	9.6252	Forward	3	2
TraesCS1D02G190700.1	TaHMA3-D	1D	262474808	262475926	165	498	17.8362	5.8641	Forward	3	2
TraesCS1D02G204100.1	TaHMA4-D	1D	288938651	288939510	197	594	21.5552	9.3067	Forward	2	1
TraesCS1D02G234000.1	TaHMA5-D	1D	322278377	322279823	309	930	33.1007	8.1082	Reverse	3	2
TraesCS1D02G259500.1	TaHMA6-D	1D	352394656	352396899	174	525	17.8603	4.5628	Reverse	3	2
TraesCS1D02G282700.1	TaHMA7-D	1D	380769157	380773193	186	561	19.5008	11.1169	Forward	3	2
TraesCS2A02G064900.1	TaHMA11-A	2A	29261790	29262932	155	468	17.2919	9.909	Forward	2	1
TraesCS2A02G102700.1	TaHMA12-A	2A	55966506	55968052	314	945	34.8815	8.84	Reverse	3	2
TraesCS2A02G114900.1	TaHMA13-A	2A	65652264	65654392	342	1029	36.3661	7.8099	Forward	3	2
TraesCS2A02G160700.1	TaHMA14-A	2A	111455247	111457519	162	489	17.5547	9.9849	Forward	2	1
TraesCS2A02G162900.1	TaHMA15-A	2A	115139845	115142305	150	453	15.4987	6.883	Reverse	4	3
TraesCS2A02G284500.1	TaHMA16-A	2A	477105634	477108902	349	1050	38.6898	5.1338	Forward	5	4
TraesCS2A02G287200.1	TaHMA17-A1	2A	489959933	489961147	151	456	16.5684	9.9354	Reverse	3	2
TraesCS2A02G332800.1	TaHMA18-A1	2A	565368202	565369065	113	342	12.4734	7.6607	Forward	3	2
TraesCS2A02G332900.1	TaHMA18-A2	2A	565373092	565373626	117	354	12.8046	6.6866	Forward	3	2
TraesCS2A02G356600.1	TaHMA19-A	2A	601338313	601342899	140	423	16.0488	4.5079	Reverse	3	2
TraesCS2A02G369200.1	TaHMA20-A	2A	612276133	612276962	87	264	9.69138	10.0695	Reverse	3	2
TraesCS2A02G394500.1	TaHMA21-A	2A	644253790	644254533	122	369	13.9562	10.6485	Forward	2	1
TraesCS2A02G399000.1	TaHMA22-A	2A	652291011	652295148	311	936	32.3006	5.1864	Reverse	6	5
TraesCS2A02G410400.3	TaHMA23-A	2A	668067544	668073388	1011	3036	109.106	5.7228	Reverse	6	5
TraesCS2A02G420500.1	TaHMA24-A	2A	676264604	676265888	154	465	17.5815	10.0217	Reverse	3	2
TraesCS2A02G449400.1	TaHMA25-A	2A	699384687	699386225	310	933	34.255	6.7324	Reverse	4	3
TraesCS2A02G497800.1	TaHMA26-A	2A	728414155	728414885	146	441	15.9624	8.9219	Forward	2	1
TraesCS2A02G517600.1	TaHMA27-A	2A	740873194	740875512	334	1005	37.3352	7.328	Reverse	3	2
TraesCS2A02G539000.1	TaHMA28-A	2A	751546349	751547605	120	363	13.3574	7.0381	Forward	3	2
TraesCS2A02G539100.1	TaHMA29-A	2A	751552937	751553399	122	369	13.5816	7.968	Forward	2	1
TraesCS2A02G539300.1	TaHMA30-A	2A	751662486	751663348	130	393	14.5618	7.9162	Forward	3	2
TraesCS2A02G539400.1	TaHMA31-A1	2A	751844738	751846122	158	477	17.1276	9.4424	Forward	3	2
TraesCS2A02G539500.1	TaHMA31-A2	2A	751892262	751893565	158	477	17.2087	9.4347	Reverse	3	2
TraesCS2A02G539600.1	TaHMA32-A	2A	752048194	752048874	141	426	15.6809	7.9497	Forward	3	2
TraesCS2B02G033500.1	TaHMA33-B	2B	16190995	16203290	1564	4695	175.391	6.8909	Forward	13	12
TraesCS2B02G077100.1	TaHMA11-B	2B	42264154	42265177	155	468	17.362	9.9222	Forward	2	1
TraesCS2B02G134100.1	TaHMA13-B	2B	100325271	100327342	342	1029	36.3462	8.5391	Forward	3	2
TraesCS2B02G186900.1	TaHMA14-B	2B	161472722	161474788	162	489	17.5968	9.9849	Forward	2	1
TraesCS2B02G188700.2	TaHMA15-B	2B	164107879	164109544	154	465	15.9982	6.6836	Reverse	4	3
TraesCS2B02G199600.1	TaHMA34-B	2B	178161075	178163460	309	930	32.6283	8.8514	Forward	3	2
TraesCS2B02G301600.1	TaHMA16-B	2B	424478837	424482308	354	1065	39.3036	5.2197	Forward	5	4
TraesCS2B02G304100.1	TaHMA17-B1	2B	432132995	432134392	151	456	16.5684	9.9354	Reverse	3	2
TraesCS2B02G348900.1	TaHMA18-B1	2B	495895451	495896068	110	333	11.9757	5.6734	Reverse	3	2
TraesCS2B02G349000.1	TaHMA18-B2	2B	495901118	495901634	113	342	12.4333	7.6607	Reverse	3	2
TraesCS2B02G375900.1	TaHMA19-B	2B	538955461	538956547	141	426	16.1941	4.5756	Reverse	3	2
TraesCS2B02G386400.1	TaHMA20-B	2B	549386830	549388118	165	498	18.0061	10.8327	Reverse	4	3
TraesCS2B02G412500.1	TaHMA21-B	2B	587247576	587248400	122	369	13.9823	10.6485	Forward	2	1
TraesCS2B02G417000.1	TaHMA22-B	2B	596410164	596417839	308	927	32.1546	5.4809	Reverse	6	5
TraesCS2B02G429200.2	TaHMA23-B	2B	616494297	616500111	994	2985	107.491	6.1315	Reverse	6	5
TraesCS2B02G439400.1	TaHMA35-B	2B	631438538	631439805	286	861	30.7516	8.0056	Reverse	2	1
TraesCS2B02G470700.1	TaHMA25-B	2B	667128228	667129605	306	921	33.8737	6.8942	Reverse	4	3
TraesCS2B02G526000.1	TaHMA26-B	2B	719980007	719980711	147	444	16.1906	9.1397	Forward	2	1
TraesCS2B02G546100.1	TaHMA27-B	2B	742892610	742893768	334	1005	37.2722	7.4696	Reverse	2	1
TraesCS2B02G569000.1	TaHMA36-B	2B	759735213	759736252	139	420	15.6593	8.699	Forward	3	2
TraesCS2B02G569200.1	TaHMA29-B	2B	759765262	759766311	133	402	14.9082	7.9518	Forward	3	2
TraesCS2B02G569300.1	TaHMA30-B	2B	759817624	759818595	130	393	14.6479	7.2428	Forward	3	2
TraesCS2B02G569400.1	TaHMA31-B1	2B	760015313	760016750	238	717	26.3053	10.4144	Forward	3	2
TraesCS2B02G569500.1	TaHMA31-B2	2B	760118497	760119758	162	489	17.4701	9.7454	Forward	3	2
TraesCS2B02G569600.1	TaHMA37-B	2B	760153029	760154240	153	462	16.7433	9.5105	Forward	3	2
TraesCS2B02G569800.1	TaHMA32-B	2B	760263670	760264866	148	447	16.678	8.4682	Forward	3	2
TraesCS2D02G024400.1	TaHMA38-D	2D	10827275	10831015	147	444	16.7152	10.4174	Reverse	3	2
TraesCS2D02G063000.1	TaHMA11-D	2D	27062269	27063461	155	468	17.362	9.9222	Forward	2	1
TraesCS2D02G102200.1	TaHMA12-D	2D	55235623	55237252	310	933	34.3008	8.7663	Reverse	3	2
TraesCS2D02G115700.1	TaHMA13-D	2D	64157156	64158945	344	1035	36.4983	8.5312	Forward	3	2
TraesCS2D02G168000.1	TaHMA14-D	2D	111351371	111353547	162	489	17.6489	9.9331	Forward	2	1
TraesCS2D02G169800.3	TaHMA15-D	2D	113509031	113511355	154	465	16.0414	5.8745	Reverse	4	3
TraesCS2D02G285700.1	TaHMA17-D1	2D	363974229	363975156	151	456	16.5684	9.9354	Reverse	3	2
TraesCS2D02G330000.1	TaHMA18-D1	2D	423172687	423173211	115	348	12.5684	7.0571	Reverse	3	2
TraesCS2D02G330100.1	TaHMA18-D2	2D	423208979	423209492	113	342	12.4774	7.6607	Reverse	3	2
TraesCS2D02G355500.1	TaHMA19-D	2D	457654586	457655676	140	423	16.0829	4.5079	Reverse	3	2
TraesCS2D02G365800.1	TaHMA20-D	2D	470434995	470436074	87	264	9.66	10.0695	Reverse	3	2
TraesCS2D02G392200.1	TaHMA21-D	2D	499732152	499733129	123	372	14.0644	10.6485	Forward	2	1
TraesCS2D02G396500.1	TaHMA22-D	2D	507749146	507756227	309	930	32.1625	5.1863	Reverse	6	5
TraesCS2D02G407800.5	TaHMA23-D	2D	522990194	523000156	1000	3003	108.175	5.7128	Reverse	6	5
TraesCS2D02G448800.1	TaHMA25-D	2D	558732933	558734276	305	918	33.7785	6.8942	Reverse	4	3
TraesCS2D02G497900.1	TaHMA26-D	2D	593517589	593518415	152	459	16.8503	9.1589	Forward	2	1
TraesCS2D02G519100.1	TaHMA27-D	2D	608978606	608981190	333	1002	37.171	7.328	Reverse	3	2
TraesCS2D02G539800.1	TaHMA39-D	2D	619962074	619963059	138	417	15.2359	8.3443	Forward	3	2
TraesCS2D02G539900.1	TaHMA40-D	2D	620005659	620006617	112	339	12.2954	10.278	Forward	3	2
TraesCS2D02G540000.1	TaHMA28-D	2D	620153343	620154521	125	378	13.9672	7.3506	Forward	3	2
TraesCS2D02G540300.1	TaHMA29-D	2D	620193519	620194659	133	402	14.8521	7.9332	Forward	3	2
TraesCS2D02G540400.1	TaHMA30-D	2D	620198940	620199481	135	408	15.1164	7.4767	Forward	2	1
TraesCS2D02G540500.1	TaHMA31-D1	2D	620223819	620225240	145	438	15.8984	9.6466	Forward	3	2
TraesCS2D02G540600.1	TaHMA31-D2	2D	620270057	620271504	147	444	15.9704	9.2293	Forward	3	2
TraesCS2D02G540700.1	TaHMA32-D1	2D	620295493	620296651	145	438	16.2756	8.9211	Forward	3	2
TraesCS2D02G541200.2	TaHMA32-D2	2D	620447603	620448611	180	543	19.9438	7.1723	Forward	2	1
TraesCS3A02G048000.1	TaHMA41-A	3A	25498604	25501205	416	1251	44.2405	7.4421	Reverse	3	2
TraesCS3A02G165300.1	TaHMA42-A	3A	170390397	170391103	179	540	19.5695	7.8859	Reverse	3	2
TraesCS3A02G165400.1	TaHMA43-A	3A	170485669	170486641	167	504	18.3311	7.912	Reverse	3	2
TraesCS3A02G206100.1	TaHMA17-A2	3A	362590641	362591865	151	456	16.6785	9.5926	Reverse	3	2
TraesCS3A02G213500.1	TaHMA44-A	3A	385523529	385524405	133	402	14.8193	10.3391	Reverse	3	2
TraesCS3A02G268400.1	TaHMA45-A	3A	494045416	494046375	149	450	16.5808	8.7898	Forward	3	2
TraesCS3A02G288300.1	TaHMA46-A	3A	516632209	516634290	143	432	15.5701	6.8314	Reverse	3	2
TraesCS3A02G347400.1	TaHMA47-A	3A	596502144	596502464	72	219	8.09045	6.9224	Forward	2	1
TraesCS3A02G441500.1	TaHMA48-A	3A	683515630	683519265	146	441	15.8183	10.4339	Reverse	3	2
TraesCS3A02G452100.1	TaHMA49-A	3A	690193408	690195378	334	1005	36.8578	5.2765	Reverse	3	2
TraesCS3A02G526400.1	TaHMA50-A	3A	740027160	740028074	304	915	31.8337	10.453	Reverse	1	0
TraesCS3B02G034100.1	TaHMA41-B	3B	16212873	16215454	420	1263	44.4668	7.2563	Forward	3	2
TraesCS3B02G096300.1	TaHMA51-B	3B	64499581	64500175	153	462	16.8392	7.9354	Reverse	2	1
TraesCS3B02G200300.1	TaHMA43-B	3B	228982929	228983855	165	498	18.1209	7.9075	Forward	3	2
TraesCS3B02G200400.1	TaHMA42-B	3B	229006236	229006946	180	543	19.7367	7.2272	Forward	3	2
TraesCS3B02G238100.1	TaHMA17-B2	3B	373285222	373285952	100	303	11.23	11.8605	Reverse	2	1
TraesCS3B02G244200.1	TaHMA44-B	3B	386374441	386375542	129	390	14.3226	9.7731	Reverse	3	2
TraesCS3B02G302800.1	TaHMA45-B	3B	486817846	486818765	146	441	16.2493	8.7468	Forward	3	2
TraesCS3B02G322900.1	TaHMA46-B	3B	522776058	522778622	143	432	15.6722	6.4718	Reverse	3	2
TraesCS3B02G329600.1	TaHMA52-B	3B	532641283	532642387	148	447	15.9942	7.6862	Reverse	3	2
TraesCS3B02G379100.1	TaHMA47-B	3B	597048394	597048720	72	219	8.18954	6.9224	Forward	2	1
TraesCS3B02G475400.1	TaHMA48-B	3B	723990347	723994099	142	429	15.6129	10.5943	Reverse	3	2
TraesCS3B02G489000.1	TaHMA49-B	3B	734732611	734734426	334	1005	36.7678	5.7785	Reverse	3	2
TraesCS3B02G593700.1	TaHMA50-B	3B	817329975	817332269	307	924	32.0881	10.7796	Reverse	1	0
TraesCS3D02G031400.1	TaHMA41-D	3D	11574891	11577390	413	1242	43.8492	7.3243	Forward	3	2
TraesCS3D02G081500.1	TaHMA51-D	3D	40792639	40793232	150	453	16.4087	7.5359	Forward	2	1
TraesCS3D02G176200.1	TaHMA43-D	3D	157659566	157660294	189	570	20.6538	7.5207	Forward	2	1
TraesCS3D02G176300.1	TaHMA42-D	3D	157749949	157750818	173	522	19.023	8.1284	Forward	3	2
TraesCS3D02G209500.1	TaHMA17-D2	3D	277066200	277067527	151	456	16.7105	9.5926	Forward	3	2
TraesCS3D02G216100.1	TaHMA44-D	3D	292373948	292374785	151	456	16.8125	9.1278	Forward	3	2
TraesCS3D02G268500.1	TaHMA45-D	3D	372632544	372633455	143	432	15.981	8.4838	Forward	3	2
TraesCS3D02G288100.1	TaHMA46-D	3D	397157497	397160013	143	432	15.6101	6.8314	Reverse	3	2
TraesCS3D02G295000.1	TaHMA52-D	3D	406411967	406413089	148	447	15.9841	7.6862	Reverse	3	2
TraesCS3D02G341000.1	TaHMA47-D	3D	454500735	454501055	72	219	8.11649	6.9224	Forward	2	1
TraesCS3D02G434300.1	TaHMA48-D	3D	546807225	546811808	143	432	15.5429	10.5959	Reverse	3	2
TraesCS3D02G444600.1	TaHMA49-D	3D	553739728	553741922	327	984	36.0729	5.8083	Reverse	3	2
TraesCS3D02G531500.1	TaHMA50-D	3D	607551535	607552842	303	912	31.7098	10.8482	Reverse	1	0
TraesCS4A02G010800.1	TaHMA53-A	4A	6020338	6033023	890	2673	93.2813	6.1446	Forward	18	17
TraesCS4A02G035900.1	TaHMA54-A	4A	28600392	28602435	418	1257	43.861	8.4992	Reverse	4	3
TraesCS4A02G184700.1	TaHMA55-A	4A	463923048	463925880	565	1698	58.7964	8.6511	Reverse	3	2
TraesCS4A02G210100.1	TaHMA56-A	4A	504172193	504174555	309	930	32.9779	8.0589	Reverse	2	1
TraesCS4A02G211400.1	TaHMA57-A	4A	505495462	505496397	148	447	16.7183	10.6194	Forward	2	1
TraesCS4A02G219400.1	TaHMA58-A	4A	521624054	521625919	375	1128	40.5109	6.0999	Reverse	5	4
TraesCS4A02G316200.1	TaHMA59-A	4A	606345914	606347562	338	1017	35.1074	9.9019	Reverse	3	2
TraesCS4A02G404900.1	TaHMA60-A	4A	678367652	678368501	135	408	14.0877	7.7602	Forward	3	2
TraesCS4B02G097900.1	TaHMA58-B	4B	102487027	102488851	395	1188	42.9817	6.5035	Reverse	5	4
TraesCS4B02G105100.1	TaHMA57-B	4B	112499216	112499963	148	447	16.7203	10.6194	Reverse	2	1
TraesCS4B02G134000.1	TaHMA55-B	4B	173967171	173969145	571	1716	59.4802	8.8819	Forward	3	2
TraesCS4B02G268700.1	TaHMA54-B	4B	543398812	543400896	495	1488	52.0774	9.0382	Reverse	2	1
TraesCS4B02G304700.1	TaHMA60-B	4B	593134221	593135016	135	408	14.1107	8.0156	Forward	3	2
TraesCS4B02G348900.1	TaHMA61-B	4B	642330439	642332149	195	588	22.0597	8.8273	Forward	2	1
TraesCS4B02G393600.1	TaHMA62-B	4B	667884245	667885739	106	321	11.6677	10.138	Reverse	3	2
TraesCS4D02G094100.1	TaHMA58-D	4D	69541973	69543835	406	1221	44.3984	6.3446	Reverse	5	4
TraesCS4D02G102000.1	TaHMA57-D	4D	80220933	80221864	148	447	16.7203	10.5451	Reverse	2	1
TraesCS4D02G111100.1	TaHMA56-D	4D	92066106	92068133	297	894	31.6763	7.8541	Reverse	2	1
TraesCS4D02G128900.1	TaHMA55-D	4D	113234904	113237565	590	1773	61.5585	9.0544	Forward	3	2
TraesCS4D02G268000.1	TaHMA54-D	4D	439291484	439293542	426	1281	44.5428	8.8591	Reverse	4	3
TraesCS4D02G292300.2	TaHMA53-D	4D	463402923	463409941	889	2670	92.7744	6.3549	Reverse	17	16
TraesCS4D02G302900.1	TaHMA60-D	4D	471147859	471148734	132	399	13.7114	8.1617	Forward	3	2
TraesCS4D02G316400.2	TaHMA63-D	4D	481547596	481549003	225	678	24.7492	7.4388	Forward	3	2
TraesCS4D02G343300.1	TaHMA61-D	4D	499403169	499404837	195	588	22.1358	8.8273	Forward	2	1
TraesCS5A02G030100.1	TaHMA64-A	5A	26143811	26145635	164	495	15.9931	5.6428	Reverse	4	3
TraesCS5A02G030900.1	TaHMA65-A	5A	28228020	28229612	313	942	34.4033	6.5641	Forward	3	2
TraesCS5A02G043000.1	TaHMA66-A	5A	38796605	38797971	265	798	27.3383	6.0246	Forward	2	1
TraesCS5A02G133900.1	TaHMA67-A	5A	300963723	300965616	521	1566	52.9517	7.3585	Reverse	3	2
TraesCS5A02G191400.1	TaHMA68-A	5A	395804995	395807284	160	483	17.6884	10.0029	Reverse	2	1
TraesCS5A02G206500.1	TaHMA69-A	5A	417044661	417045114	96	291	10.9125	9.2432	Forward	3	2
TraesCS5A02G244000.1	TaHMA70-A	5A	458213357	458214711	152	459	16.9329	10.4284	Forward	3	2
TraesCS5A02G383400.1	TaHMA71-A	5A	581137113	581140512	816	2451	85.6584	6.6378	Forward	6	5
TraesCS5A02G391200.1	TaHMA72-A	5A	586307170	586309002	284	855	31.272	4.7461	Forward	3	2
TraesCS5A02G475200.1	TaHMA73-A	5A	650517320	650519061	209	630	21.8461	10.2415	Reverse	3	2
TraesCS5A02G492100.1	TaHMA63-A	5A	661148497	661149484	227	684	24.8933	7.438	Reverse	3	2
TraesCS5A02G516900.1	TaHMA61-A	5A	680196987	680196987	195	588	22.1358	8.8273	Forward	2	1
TraesCS5A02G554100.1	TaHMA62-A	5A	706235563	706237619	108	327	11.864	10.138	Forward	3	2
TraesCS5B02G030300.1	TaHMA65-B	5B	33555852	33557509	345	1038	37.5295	6.0168	Reverse	2	1
TraesCS5B02G046600.1	TaHMA66-B	5B	51974546	51975730	237	714	25.5988	6.7179	Forward	2	1
TraesCS5B02G131600.1	TaHMA67-B	5B	244975587	244978506	519	1560	52.8395	7.6121	Forward	3	2
TraesCS5B02G191700.1	TaHMA68-B	5B	345138197	345139171	161	486	17.8155	10.0029	Forward	2	1
TraesCS5B02G204700.1	TaHMA69-B	5B	373042995	373043756	94	285	10.7273	9.2432	Forward	3	2
TraesCS5B02G242000.1	TaHMA70-B	5B	421668346	421669608	152	459	17.037	10.4284	Forward	3	2
TraesCS5B02G388000.1	TaHMA71-B	5B	567018067	567021814	829	2490	86.8167	6.3758	Forward	6	5
TraesCS5B02G396100.1	TaHMA72-B	5B	573141851	573143813	239	720	26.6728	4.6038	Forward	2	1
TraesCS5B02G488200.1	TaHMA73-B	5B	658759406	658761284	211	636	22.0353	10.2416	Reverse	3	2
TraesCS5B02G563300.1	TaHMA59-B	5B	708961284	708962779	341	1026	35.4188	9.9109	Reverse	3	2
TraesCS5B02G571000.4	TaHMA74-B1	5B	712436347	712438265	429	1290	46.0163	4.9305	Reverse	2	1
TraesCS5D02G039100.2	TaHMA65-D	5D	40182723	40184512	381	1146	41.51	6.3203	Forward	2	1
TraesCS5D02G051500.1	TaHMA66-D	5D	49305931	49307265	253	762	26.2731	5.986	Forward	2	1
TraesCS5D02G141600.1	TaHMA67-D	5D	226939574	226942436	524	1575	53.0977	7.3833	Reverse	3	2
TraesCS5D02G199500.1	TaHMA68-D	5D	302104657	302105595	160	483	17.7484	10.0029	Forward	2	1
TraesCS5D02G212700.1	TaHMA69-D	5D	321900121	321900579	96	291	10.9085	9.2432	Forward	3	2
TraesCS5D02G250700.1	TaHMA70-D	5D	356900732	356902078	152	459	16.9599	10.4284	Forward	3	2
TraesCS5D02G356000.1	TaHMA75-D	5D	437351663	437352751	185	558	19.9511	9.3562	Forward	3	2
TraesCS5D02G392700.1	TaHMA71-D	5D	460941086	460944519	853	2562	89.0912	6.4193	Reverse	6	5
TraesCS5D02G400900.1	TaHMA72-D	5D	465905448	465907268	233	702	25.935	4.4908	Forward	2	1
TraesCS5D02G506300.1	TaHMA76-D	5D	532077057	532077862	155	468	16.3665	8.9978	Forward	2	1
TraesCS5D02G562000.2	TaHMA74-D	5D	562062493	562064408	409	1230	43.8218	4.9294	Reverse	2	1
TraesCS5D02G566500.1	TaHMA59-D	5D	564834402	564835895	346	1041	36.2157	9.8792	Reverse	3	2
TraesCS6A02G043000.1	TaHMA77-A	6A	22555237	22556810	159	480	17.5253	9.5827	Forward	1	0
TraesCS6A02G156900.1	TaHMA78-A	6A	146000586	146005878	997	2994	106.854	5.0339	Forward	9	8
TraesCS6A02G158900.1	TaHMA79-A	6A	150964243	150970363	974	2925	105.106	5.3403	Forward	8	7
TraesCS6A02G259700.1	TaHMA80-A	6A	483593561	483594600	143	432	16.6509	6.8335	Forward	3	2
TraesCS6A02G393200.1	TaHMA81-A	6A	607057623	607059161	175	528	19.2962	5.0787	Forward	4	3
TraesCS6A02G393700.1	TaHMA82-A	6A	607425213	607427473	375	1128	39.1925	9.4074	Forward	5	4
TraesCS6B02G059000.1	TaHMA77-B	6B	38971218	38972082	159	480	17.5253	9.5827	Forward	1	0
TraesCS6B02G184800.1	TaHMA78-B	6B	207923884	207929181	972	2919	104.694	5.4994	Forward	10	9
TraesCS6B02G192400.1	TaHMA79-B	6B	226399885	226404875	980	2943	105.627	5.3429	Reverse	8	7
TraesCS6B02G287000.1	TaHMA80-B	6B	517751976	517752716	152	459	17.7091	6.9049	Forward	3	2
TraesCS6B02G332000.1	TaHMA83-B	6B	583443511	583444711	160	483	17.4087	9.9169	Reverse	2	1
TraesCS6D02G049600.1	TaHMA77-D	6D	24029163	24030022	159	480	17.5574	9.5827	Forward	1	0
TraesCS6D02G146500.1	TaHMA78-D	6D	117414359	117419743	998	2997	107.15	5.2623	Reverse	9	8
TraesCS6D02G153600.1	TaHMA79-D	6D	127382802	127388058	996	2991	107.41	5.3394	Reverse	8	7
TraesCS6D02G240700.1	TaHMA80-D	6D	343134365	343135442	150	453	17.4387	7.4393	Forward	3	2
TraesCS6D02G282300.1	TaHMA83-D	6D	389697862	389699460	161	486	17.4738	10.6097	Reverse	2	1
TraesCS7A02G239700.1	TaHMA84-A	7A	214311509	214322302	803	2412	85.1881	6.7039	Reverse	16	15
TraesCS7A02G335400.1	TaHMA85-A	7A	490864496	490866388	167	504	17.7052	5.7889	Forward	3	2
TraesCS7A02G345500.1	TaHMA86-A	7A	507813658	507814584	164	495	18.3052	7.6435	Forward	3	2
TraesCS7A02G382700.1	TaHMA87-A	7A	556920236	556921407	161	486	17.468	9.1645	Reverse	1	0
TraesCS7A02G419500.1	TaHMA88-A	7A	611316717	611334498	985	2958	106.456	6.7704	Forward	9	8
TraesCS7A02G420000.1	TaHMA89-A	7A	611494813	611501344	939	2820	99.5487	7.3932	Reverse	9	8
TraesCS7A02G439300.1	TaHMA90-A	7A	634437985	634439125	110	333	11.0906	4.4633	Reverse	3	2
TraesCS7A02G480100.1	TaHMA91-A	7A	672069735	672075854	1001	3006	106.89	5.1323	Forward	9	8
TraesCS7B02G001700.2	TaHMA74-B2	7B	640963	642786	413	1242	44.094	5.048	Forward	2	1
TraesCS7B02G135300.1	TaHMA84-B	7B	165301384	165310703	952	2859	100.02	7.4592	Reverse	17	16
TraesCS7B02G237800.1	TaHMA86-B	7B	443170932	443171878	170	513	19.0421	7.5558	Reverse	3	2
TraesCS7B02G247000.1	TaHMA85-B	7B	457383012	457384094	77	234	8.17738	6.2504	Forward	2	1
TraesCS7B02G285400.1	TaHMA87-B	7B	519523463	519524593	161	486	17.5261	8.8865	Reverse	1	0
TraesCS7B02G320100.2	TaHMA88-B	7B	570450770	570459961	1023	3072	110.32	6.9845	Forward	9	8
TraesCS7B02G320900.1	TaHMA89-B	7B	571574749	571580218	766	2301	81.0929	7.7077	Reverse	9	8
TraesCS7B02G338200.1	TaHMA90-B	7B	592624375	592625790	107	324	10.696	4.222	Reverse	2	1
TraesCS7B02G382300.1	TaHMA91-B	7B	648103932	648109965	1001	3006	106.766	5.1243	Forward	9	8
TraesCS7B02G462300.1	TaHMA92-B	7B	719146531	719147356	242	729	25.6655	6.1724	Forward	2	1
TraesCS7B02G501500.1	TaHMA93-B	7B	750390156	750391192	191	576	20.6726	8.4336	Reverse	3	2
TraesCS7D02G237500.1	TaHMA84-D	7D	201883715	201893169	952	2859	99.9378	7.3169	Reverse	17	16
TraesCS7D02G333800.1	TaHMA86-D	7D	425433297	425437882	171	516	18.9119	7.894	Reverse	3	2
TraesCS7D02G342900.1	TaHMA85-D	7D	439632210	439633352	77	234	8.17738	6.2504	Forward	2	1
TraesCS7D02G379100.1	TaHMA87-D	7D	490880398	490881783	161	486	17.5241	9.1705	Reverse	1	0
TraesCS7D02G412400.1	TaHMA88-D	7D	530907556	530915075	1003	3012	108.329	6.9925	Forward	9	8
TraesCS7D02G412800.1	TaHMA89-D	7D	531082806	531089296	945	2838	99.995	7.2165	Reverse	9	8
TraesCS7D02G429000.1	TaHMA90-D	7D	549121990	549123108	109	330	11.2037	4.3575	Reverse	3	2
TraesCS7D02G467100.1	TaHMA91-D	7D	580570228	580576400	1001	3006	106.78	5.3083	Forward	9	8
TraesCSU02G020800.1	TaHMA28-Un	Un	23148317	23151204	123	372	13.7379	7.4747	Reverse	3	2
TraesCSU02G021100.1	TaHMA39-Un	Un	23306813	23307757	131	396	14.4759	7.5763	Forward	3	2
TraesCSU02G032600.1	TaHMA62-Un	Un	29767849	29769420	102	309	11.1812	10.1796	Forward	3	2
