# Supplementary material for: Heavy Metal-Associated (HMA) Domain-Containing Proteins: Insight into Their Features and Roles in Bread Wheat (Triticum aestivum L.)
Source: Biology (Basel). 2025 Jul 5;14(7):818. doi: 10.3390/biology14070818 (PMC12292569; doi:10.3390/biology14070818)
Supplement: Supplementary file 1 [file biology-14-00818-s001.zip › Table S2.xlsx]

## Sheet: ka_ks
Supplementary Table S2. List of Duplicated TaHMA gene pairs with their Ka/Ks ratios and estimated divergence time (MYA).
Tandemly Duplicated Gene Pairs
S.No.	Seq_1	Seq_2	Ka	Ks	Ka/Ks	T
1	TaHMA32-D1	TaHMA32-D2	0.0866032	0.0759403	1.14041	5.84
2	TaHMA31-D1	TaHMA31-D2	0.0432664	0.0855017	0.506029	6.58
3	TaHMA31-A1	TaHMA31-A2	0.0195542	0.0907145	0.215557	6.98
4	TaHMA31-B1	TaHMA31-B2	0.0116225	0.103792	0.111979	7.98
5	TaHMA31-B1	TaHMA37-B	0.081577	0.127377	0.640437	9.8
6	TaHMA29-D	TaHMA30-D	0.140597	0.139473	1.00806	10.73
7	TaHMA30-D	TaHMA32-D1	0.231833	0.141185	1.64205	10.86
8	TaHMA31-B2	TaHMA37-B	0.0596823	0.146144	0.40838	11.24
9	TaHMA29-D	TaHMA32-D1	0.185315	0.155767	1.1897	11.98
10	TaHMA31-A2	TaHMA32-A	0.109787	0.162511	0.675569	12.5
11	TaHMA29-B	TaHMA30-B	0.122342	0.176486	0.693213	13.58
12	TaHMA18-D1	TaHMA18-D2	0.0799916	0.176686	0.452732	13.59
13	TaHMA42-A	TaHMA43-A	0.094893	0.184394	0.51462	14.18
14	TaHMA31-B2	TaHMA32-B	0.116144	0.192714	0.602676	14.82
15	TaHMA37-B	TaHMA32-B	0.11858	0.20252	0.58552	15.58
16	TaHMA29-A	TaHMA30-A	0.156353	0.208745	0.749017	16.06
17	TaHMA29-D	TaHMA31-D1	0.170368	0.212488	0.801777	16.35
18	TaHMA28-A	TaHMA30-A	0.104054	0.212839	0.488888	16.37
19	TaHMA39-D	TaHMA40-D	0.330616	0.214228	1.54329	16.48
20	TaHMA43-B	TaHMA42-B	0.0850888	0.219835	0.387058	16.91
21	TaHMA28-D	TaHMA30-D	0.161895	0.220923	0.732812	16.99
22	TaHMA31-D1	TaHMA32-D1	0.120396	0.223462	0.538775	17.19
23	TaHMA18-B1	TaHMA18-B2	0.0482178	0.228557	0.210966	17.58
24	TaHMA28-D	TaHMA32-D1	0.163082	0.233463	0.698533	17.96
25	TaHMA30-D	TaHMA31-D2	0.23418	0.237421	0.98635	18.26
26	TaHMA30-A	TaHMA31-A1	0.221707	0.242172	0.915495	18.63
27	TaHMA30-D	TaHMA31-D1	0.258733	0.246155	1.0511	18.93
28	TaHMA36-B	TaHMA30-B	0.3069	0.247968	1.23766	19.07
29	TaHMA28-A	TaHMA29-A	0.145533	0.265843	0.547439	20.45
30	TaHMA30-B	TaHMA31-B1	0.203378	0.267506	0.760275	20.58
31	TaHMA28-D	TaHMA29-D	0.139455	0.268248	0.519871	20.63
32	TaHMA39-D	TaHMA28-D	0.291842	0.270695	1.07812	20.82
33	TaHMA36-B	TaHMA29-B	0.28278	0.27317	1.03518	21.01
34	TaHMA29-D	TaHMA31-D2	0.161345	0.277929	0.580526	21.38
35	TaHMA43-D	TaHMA42-D	0.0850647	0.286234	0.297186	22.02
36	TaHMA18-A1	TaHMA18-A2	0.0824774	0.298123	0.276656	22.93
37	TaHMA40-D	TaHMA30-D	0.383063	0.33304	1.1502	25.62
38	TaHMA28-D	TaHMA31-D1	0.168127	0.33394	0.503464	25.69
39	TaHMA28-D	TaHMA31-D2	0.176838	0.350191	0.504975	26.94
40	TaHMA40-D	TaHMA29-D	0.274379	0.358271	0.765842	27.56
41	TaHMA40-D	TaHMA28-D	0.270831	0.371608	0.728808	28.59
42	TaHMA88-D	TaHMA89-D	0.137016	0.87825	0.15601	67.56
43	TaHMA88-A	TaHMA89-A	0.125965	0.943459	0.133514	72.57
Segmentally Duplicated Gene Pairs
S.No.	Seq_1	Seq_2	Ka	Ks	Ka/Ks	T
1	TaHMA17-D1	TaHMA17-D2	0.070907	0.187135	0.378908	14.4
2	TaHMA17-D2	TaHMA70-D	0.106879	0.220133	0.485521	16.93
3	TaHMA11-B	TaHMA77-B	0.179523	0.244026	0.735671	18.77
4	TaHMA17-A1	TaHMA17-A2	0.0678514	0.249065	0.272425	19.16
5	TaHMA17-D1	TaHMA70-D	0.125026	0.264266	0.473104	20.33
6	TaHMA11-D	TaHMA77-D	0.184019	0.265219	0.693836	20.4
7	TaHMA11-A	TaHMA77-A	0.182584	0.281996	0.647469	21.69
8	TaHMA17-B1	TaHMA70-B	0.138894	0.318161	0.436552	24.47
9	TaHMA17-A2	TaHMA70-A	0.107046	0.324473	0.329909	24.96
10	TaHMA17-A1	TaHMA70-A	0.128478	0.346166	0.371145	26.63
11	TaHMA17-B2	TaHMA70-B	0.290501	0.444864	0.653012	34.22
12	TaHMA17-B1	TaHMA17-B2	0.324586	0.502814	0.645538	38.68
13	TaHMA67-B	TaHMA55-B	0.122379	0.523661	0.2337	40.28
14	TaHMA67-A	TaHMA55-A	0.127076	0.54377	0.233695	41.83
15	TaHMA67-D	TaHMA55-D	0.130606	0.584002	0.223639	44.92
16	TaHMA78-B	TaHMA91-B	0.0978914	0.776856	0.12601	59.76
17	TaHMA78-D	TaHMA91-D	0.0976709	0.801113	0.121919	61.62
18	TaHMA78-A	TaHMA91-A	0.096614	0.818165	0.118086	62.94
